# Supplementary material for: Patterns in evolutionary origins of heme, chlorophyll a and isopentenyl diphosphate biosynthetic pathways suggest non-photosynthetic periods prior to plastid replacements in dinoflagellates
Source: PeerJ. 2018 Aug 3;6:e5345. doi: 10.7717/peerj.5345 (PMC6078071; doi:10.7717/peerj.5345)
Supplement: Supplemental Information 7 [file peerj-06-5345-s007.xlsx]

## Sheet: Sheet1
	Orthologue name	Amino acid positions	Number of sequences	ML analysis by RAxML	Bayesian analysis by PhyloBayes
				Substitution model	Number of generations (min. of 4 chains)	burn-in (for 20% of total generations)	bpcomp max diff. (* indicates max diff.>0.3 )
heme synthesis	GTR	361	83	WAG + Γ	19688	3937	0.239804
	GSAT	415	72	WAG + Γ	13067	2613	0.221443
	ALAD	300	114	LG + Γ	12178	2435	0.273875
	PBGD	267	109	WAG + Γ	22872	4574	0.660393*
	UROS	162	77	WAG + Γ	11696	2339	0.268252
	UROD	302	206	WAG + Γ	11173	2234	0.445838*
	CPOX	251	134	WAG + Γ	22185	4437	0.492636*
	PPOX	300	87	LG + Γ	16547	3309	0.267774
	FeCH	214	129	WAG + Γ	19181	3836	0.196077
Chl a synthesis	MgCH (ChlD)	608	68	LG + Γ	25725	5145	0.537385*
	MgCH (ChlH)	1095	96	LG + Γ	9172	1834	0.291622
	MgPMT	209	65	WAG + Γ	8605	1721	0.290851
	POR	285	132	WAG + Γ	18858	3771	0.266246
	N-DVR	290	63	WAG + Γ	26900	5380	0.443192*
	F-DVR	358	37	WAG + Γ	15996	3199	0.248411
	CS	294	67	Blosum62 + Γ	8863	1772	0.279679
IPP synthesis	DXS	604	57	LG + Γ	29914	5982	0.0660835
	DXR	358	55	WAG + Γ	29145	5829	0.0956384
	IspD	201	58	WAG + Γ	11490	2298	0.166566
	IspE	227	55	WAG + Γ	25279	5055	0.163873
	IspF	133	63	LG + Γ	8306	1661	0.184344
	IspG	595	55	WAG + Γ	29622	5924	0.146481
	IspH	328	68	WAG + Γ	8061	1612	0.274343

## Sheet: Sheet2
DXS	604	57	LG + Γ	6813	0.188023	sashi
DXR	358	55	WAG + Γ	4041	0.200667	sashi
IspD	201	58	WAG + Γ	3254	0.265365	sashi
IspE	227	55	WAG + Γ	25279	0.163873
IspF	133	63	LG + Γ	8306	0.184344
IspG	595	55	WAG + Γ	4614	0.214924	sashi
IspH	328	68	WAG + Γ	8061	0.274343
