# Supplementary material for: Patterns in evolutionary origins of heme, chlorophyll a and isopentenyl diphosphate biosynthetic pathways suggest non-photosynthetic periods prior to plastid replacements in dinoflagellates
Source: PeerJ. 2018 Aug 3;6:e5345. doi: 10.7717/peerj.5345 (PMC6078071; doi:10.7717/peerj.5345)
Supplement: Supplemental Information 8 [file peerj-06-5345-s008.xlsx]

## Sheet: heme
protein	sequence name used in Fig. 2	contig number or accession number	predicted evolutionary type	N-terminal length (amino acid residues in blue in the next column)	N-terminal amino acid sequence blue, predicted N-terminal extension (dollar sign; cleaved site predicted by SignalP) red, region matched with the homologous sequence in a cyanobacteium (see the next column)	cyanobacterial seqence compared	SignalP predictionb	TargetP predictionc	ChlroP predictiond
GTR	Karenia-1	0173944140 Karenia brevis CCMP2229	VI	212	XQPDAVRTHLRGVSSSDAASADPSASSASSSYTQTAALAGLCAFAVSASHGLQRRTRRARHGGGRLRSSLRVTSLDTEVAQRSSSMVVRQEEGLEDFDSVETEIAQFVPRIWALQRQAELLRSGELQKVVSAMKDLRKTELHSVFNEVDQLLCALVEAIQNLKESAIQIRRDELQEQIENMDSDAEVFGSLEGTVESLTKLAIGNENDVDTMMEVHVVGLSH	Synechocystis sp. PCC 7509	N	- (1)	NA
GTR	Karenia-2	0173766322 Karenia brevis CCMP2229	EA	137	MMKSALALTVACMACVGYG$RRLHSALQLDAEAAAAFNPSAAGVQLSRSSPSLAASSPQVLGGRQDLGRVAPLTKMAAQAVAEPPVQQGKEGVQGEALASXXXXXXXXXXXXXXXEALARPKDKAPDETFGKPFVVGLSHHTAS	Synechocystis sp. PCC 7509	Y	S (3)	Y
GTR	Karlodinium-1	0169242318 Karlodinium micrum CCMP2283	VI	215	XPSASSLRRNEVADPAKHIASARQSARSRHLRGEPHLAIVAEANARWGNVALLVAGLSGLAAGVARRKTEGRRRTNARLAKGSRVMALNVSADSSLETRRTEELDSVEAALTTFVPKMIDLRNQAQLLRSGELKEVIQAMKELGKTDIRSVFGEVDQLLCALVDAIQNLKETAIQIRQDELRQNIDEQSASEQNGARTGDMSTSSTSSSHDEIETMMEVHVVGLSH	Synechocystis sp. PCC 7509	N	- (1)	NA
GTR	Karlodinium-2	0169115198 Karlodinium micrum CCMP2283	EA	133	MILGLVSVILHSLICWSVGSAS$EPQETSLQDRRRPEKPSSLASFLLASNPRFTHGSTMVVGRRXVPGKMVLASSPPKVQATAIELEKTLSQHKEVQAAKAELQAKVDIDRAIVSPTSTKDEAQDDARKIXLLAIGLTHDTAPV	Synechocystis sp. PCC 7509	Y	S (1)	Y
GTR	Lepidodinium-1	comp33846_c0_seq1 Lepidodinium chlorophorum NIES-1868	VI	231	MGRGIVLIMAAVRQLVAIFLVTVATANLAAAFV$VAPAAAAASKNIIVPGAHLRGTISAHQNAANESAAWTSVAGLIACLCGFGASLGAATRRASAQRRARKTGRQATATPGIRVTAIEKVQATDDVEESIAKFVPKIHALQKQAASLRSRELASVMDSLKELSKPELRGVFGEVDQLLCALIESIESLRESAVTIRRRELRQEFDQLDQQSMVTVNTTPKLNNAVEEVETMMEVHVIGLSHH	Synechocystis sp. PCC 7509	Y	S (1)	Y
GTR	Lepidodinium-2	comp92172_c0_seq1 Lepidodinium chlorophorum NIES-1868	LA	150	MPPEISTWQPVRLEIPLRGIQMFLFLFLTQMMQVATSQ$EASDRLIDRMADTLFHPALRAWPLQQMSPMQGHHYLSTAPHPGLRGIGSSPAGVAWLNHFQTLVRARSVSSNVGSSQVQSHTEVPDAVALVDKEAPTTVSVRKSQSFDQPSTLKVLCLGISIH	Synechocystis sp. PCC 7509	Y	S (5)	-
GTR	Lepidodinium-3	comp80736_c0_seq2 Lepidodinium chlorophorum NIES-1868	LA	135	MLSTMSGIFLLISVVQAA$HTAITTEFTNMLVDNCVDRLLQRTLKLQSHRHDLRGAQSFATRSPIGHAPTWAVPSAISGFTRVSHSDIHASSLLPKASGFVARAGDAVAVIEKKPNNIVVDVAPAKSPSRLELPPTLNVINFGISI	Synechocystis sp. PCC 7509	Y	S (4)	-
GSAT	Karenia	0174148230 Karenia brevis CCMP2229	uncertain	76	MQKPAFLLVCLACVGHGRRVQAQ$FEQAQSNPSPLSALSAVLQALNSEASYNPSGLGAQQTKRVSKSRTAPSPMAFVTEKSDKVFTE	Synechocystis sp. PCC 7509	Y	S (4)	Y
GSAT	Karlodinium	0169080304 Karlodinium micrum CCMP2283	uncertain	58	XTFLLSLACLLWSAQVRGV$HQEPSDAFSKMLLALNPASARSSSSNARAARAAPAKAFVTEKSDAIFAEAKTL	Synechocystis sp. PCC 7509	Y	S (2)	-
GSAT	Lepidodinium-1	comp77636_c1_seq10 Lepidodinium chlorophorum NIES-1868	uncertain	113	MTVMFVTRKTGVTWSWLRIALFVGGLVISQLVATSMKVCKGLVFTIAKTFPTYGSATNSLRGSYYRTEIMQRHVTASDGSSSTGAVMVAFAACGLASRGFRRRRRKDANACQAVMTDFKTVQS	Synechocystis sp. PCC 7509	N	S (3)	NA
GSAT	Lepidodinium-2	comp86847_c0_seq1 Lepidodinium chlorophorum NIES-1868	uncertain	107	MRTVSVITLLSVVLHAADAD$ELDGKDSSLAERRDPVIDSIFSRALQAHPLAAFENSTLGKTGRLALPHTPKAAIAPKPERSIGSRWGWCTGLQHTPRGAIQIRQSTVTEFKTDVSENI	Synechocystis sp. PCC 7509	Y	S (1)	NA
GSAT	Lepidodinium-3	comp196565_c0_seq1 Lepidodinium chlorophorum NIES-1868	LA	NA	Lack the N-terminal extension or the extension is too short to analyze	Synechocystis sp. PCC 7509	NA	NA	NA
ALAD	Karenia	0173985684 Karenia brevis CCMP2229	VI	99	MRKISVVLACLACVGHGS$RLQRVPPAESQQPLTVADALAMFLSGFSPEAGFKPSSPTVKFGNGLGRHSPLMQDGVLKTPEGAKVPEGTPIVPHIGIRTRMRRNRR	Synechocystis sp. PCC 7509	Y	S (4)	-
ALAD	Karlodinium	0169115526 Karlodinium micrum CCMP2283	VI	89	MTSLMTWALAFLCSCVCTAH$RSKSPDMRTAGSTDPRASLASIFFASNPSARAQRSSAKSLRSLTRSPSLMQEAKVPEGTPVVSDMGIRKRPRRNRRSAV	Synechocystis sp. PCC 7509	Y	S (2)	Y
ALAD	Lepidodinium-1	comp100813_c0_seq1 Lepidodinium chlorophorum NIES-1868	VI	117	MAVPRSVRSNGKLSSLLLLACGLAMMLSWGP$PTRNAGERQVATINFVQPLSSVPERFQPLVASASSTRAHDLVAGDFTHRPIRFPSSRAVEVRAPVTASAAARVPEGTPKVEPLPIRQRPRRNRRSSVARE	Synechocystis sp. PCC 7509	Y	S (2)	Y
ALAD	Lepidodinium-2	comp213547_c0_seq1 Lepidodinium chlorophorum NIES-1868	LA	NA	Lack the N-terminal extension or the extension is too short to analyze	Synechocystis sp. PCC 7509	NA	NA	NA
PBGD	Karenia-1	0173664682 Karenia brevis CCMP2229	VI	NA	Lack the N-terminal extension or the extension is too short to analyze	Synechocystis sp. PCC 7509	NA	NA	NA
PBGD	Karenia-2	0174104254 Karenia brevis CCMP2229	EA	71	MIYIVMAFLACAGHGR$RVQTVSKNVGSDANNDIRRVALRALSRFAAANPSAAWQSNGVRHTRGLPQRRQRMASVHMAEPVLKLG	Synechocystis sp. PCC 7509	Y	M (3)	-
PBGD	Karlodinium-1	0169355422 Karlodinium micrum CCMP2283	uncertain	22	XSHATPRQVQRRTRISMLEPFLIGTRASPLARA	Synechocystis sp. PCC 7509	N	-	NA
PBGD	Karlodinium-2	0169217900 Karlodinium micrum CCMP2283	uncertain	59	XLGTAISSRRMQGKSAEGKALHGAREAFASLLFSLGAXSHATPRQVQRRTRISMLEPFLIGTRASPLARAQAN	Synechocystis sp. PCC 7509	N	M	NA
PBGD	Karlodinium-3	0169259902 Karlodinium micrum CCMP2283	uncertain	92	XLRLDRWLSDARFTLLVMRHGVYLFACLATATYSRQKEIFEGSAAEESMRSQPTPQEAFTSLLLSLGAMPKSNLRFAQRRAKASMKESQAFVIGHDDAPLAKA	Synechocystis sp. PCC 7509	N	M (5)	NA
PBGD	Karlodinium-4	0169202984 Karlodinium micrum CCMP2283	uncertain	NA	Lack the N-terminal extension or the extension is too short to analyze	Synechocystis sp. PCC 7509	NA	NA	NA
PBGD	Lepidodinium-1	comp35568_c0_seq1 Lepidodinium chlorophorum NIES-1868	LA	170	MSALSVGHSQVLQDLHYIRIDREDLRHSKTKLVRLSVRGICILLCLGVTFTSFRWKCPSDERRFWPFWVPSSVNAVSTVLVEIVYGPRIPSTLGVKHAKHSHACLHHVWSGDVHISPARPERMRAGRRRASRWAAGNVEQIDDDAMADAELKAGEVVNNVPPNREEGLTIIGSRGSLLAM	Synechocystis sp. PCC 7509	N	-	NA
PBGD	Lepidodinium-2	comp91161_c0_seq1 Lepidodinium chlorophorum NIES-1868	LA	135	MSLENHYIRVEPEHSKHSKSTLLGYIFCLVLSLSAAVAISWLTGSHGLQTSRENLPPSALVALAPSLRTPSLVPRLPTPAFQPSMLSRQTNPRHGVVQRAADAAEIDKAAGAGAELKDGEVVNKAPPKREEGLAIIGSRRSKLAMV	Synechocystis sp. PCC 7509	N	‐	NA
UROS	Karenia	CO063310	VI	45	MGRGRRGRWVIIAFCGQALLLSWLRQA$SDLRAAAVPNSSSRHTVRVALTREKGCNDKLRRLLE	Marinithermus hydrothermalise	Y	M (5)	-
UROS	Karlodinium-1	0169208488 Karlodinium micrum CCMP2283	uncertain	141	CICTGVARRKRPSYDSNNPLSVLAEVLLASSPARRLRHSHVGYGPSVMKDSSSTTITRRSAQSSTLIAQKPSPLKVALTLEDGKNRELQAAISNACKDLPSGALEFVEIPLIHSVPGKDLAALEFILEKFALSDEREDSLPFDIVMLTSPESARIFVEGWQRLPEEMRIKQPPAMVCICQRTAAV	Dactylococcopsis salina	N	M (5)	NA
UROS	Karlodinium-2	0169295394 Karlodinium micrum CCMP2283	LA	NA	Lack the N-terminal extension or the extension is too short to analyze	Nostoc linckia	NA	NA	NA
UROS	Lepidodinium	comp839_c0_seq1 Lepidodinium chlorophorum NIES-1868	LA	140	MKVSSRCVGSARQRRAVSAVAALTALVLGPKISYVRPHDIYSVAQTSPKLAHKFHNQADMVVSDVADHLTDNLVNKALKPSPVLRANLDRRNRHVNWGQHACPSLWSPWQRISKVWNQCTSLISTSVEGRHMSSERRSARMSRHAVSF	Geminocystis sp. NIES-3709	N	M (2)	NA
UROD	Karenia-1	0173889316 Karenia brevis CCMP2229	EA	285	MFSALTLPLLAAHSVAA$WHHPSGVLGHNARDRLGSRVAGVSMKEQQDGAIASVQKQFAIDVSDVINPERPPIDYVRLPAEAYNVLDNSAVKRLEGGRFEVSPGSQKIMLIGEVEPTATIRLQVGEQGVQQIIEGIYMKGKAGKKPGMVLDQINKTMRALEVTNSVAALPTGEITCRLGINGHFKEGLMAKVPGATLSKLFTTTVAAMMPWFLQQLRNDYSSWARGEKNRMKKIGAGEMQKAMKQVIANGTVELPPGMREIDVQGQSAEDLIGPSLNLDSSPASGKSSKDPLLLRAA	Synechocystis sp. PCC 7509	Y	S (4)	-
UROD	Karenia-2	0173802408 Karenia brevis CCMP2229	EA	93	MAALVLACLFWVGHSQ$QIEASIARLGSSHLPERQHHLLRSSRQAGTIGKAKTLEALSRILLAFRIAAGSDGVADPGLVRASKSNAAPAAVSMSASKDPLLVRAARGETVERTPV	Synechocystis sp. PCC 7509	Y	S (2)	-
UROD	Karenia-3	0173945920 Karenia brevis CCMP2229	LA	140	XVFSNTAMQRVVSVLAYLACVGHGKRLQRPMEHLHKRPPLEAAKFPSLQSFAEANLLDGQGRLHPLETVASFFFALNPLAAFNRNLAAALAPASATLANRSPAPRGGPCMAVATVMPTESGVKICDFTRKAIDGQNEEHDILLRAARGEVTKRPPVW	Synechocystis sp. PCC 7509	N	M (4)	NA
UROD	Karenia-4	0173653438 Karenia brevis CCMP2229	EA	93	MHICWFQLVCVACVGYGR$RVQTPTLQLQNRPLAESQRPAEATSEALLALRPVSAYNPSMSSARFALARRCRTSSRQVAPILAEHAPAPLLNDLMVRAARGEATEKTPVW	Synechocystis sp. PCC 7509	Y	S (5)	-
UROD	Karenia-5	0173962192 Karenia brevis CCMP2229	VI	145	MFVFASLGSPSPHSLGHGFSGNGRHHLQAPPPQRIARQANAARDPSAFASDWSGPVGMAVVGGLCVGASSRHAARRSRHPCRSRAASASVHALSPQGAAAVETSAPGPDFSDIAQAPSNLREWRVQEKEKLLSTGSRWPAPKNDRLLRAAQGKSVDRPPK	Synechocystis sp. PCC 7509	N	M (5)
UROD	Karlodinium-1	0169276646 Karlodinium micrum CCMP2283	EA	60	XVQNPFDILWTDQIPLRNLEAFSKVLLASSLPGHAGASRPVQRTDRRVRSSISAAAPETLLVRAARGEEVEHTPV	Synechocystis sp. PCC 7509	N	- (1)	NA
UROD	Karlodinium-2	0169333044 Karlodinium micrum CCMP2283	EA	58	XSLLGNGRRVQTPLDPVEIKEARRNHEAFGELLLASSQHSRIIQSRREQRSDVRPKASMTEASSDPILLRA	Synechocystis sp. PCC 7509	N	- (5)	NA
UROD	Karlodinium-3	0169231014 Karlodinium micrum CCMP2283	LA	241	SMMLLIHFTNTLFARRVQSMARANAFQDWTPESGGLWQVVDTNTAESGLDSLKQQTEEHPPNPLASLFLSLTPISDRSISKRTNVRMDALGDRDILVRAARGEHVERTPVWLMRQAGRYMAEFRKYSDKYPFRERSETPSMATELSLQCHRAYGXILLMMCFASAYCS$RRVGQGRGVDVWHVEESVLPQLVDRNHAEFDVPCARSSAFANLLLSLPSVSSRPASARNSMRMEAMPGDRDILVRAARGEDVERTPV	Synechocystis sp. PCC 7509	N	M (3)	NA
UROD	Karlodinium-4	0169182992 Karlodinium micrum CCMP2283	EA	77	VQTPIEHLPDARDERLAGRERHSDSVMHDPRDEQPASFSQLLLSFNAETSMVSSAARAAPRSSLSYVSLSEKSSDSPMVRVARGESADSIPVW	Synechocystis sp. PCC 7509	N	- (1)	NA
UROD	Lepidodinium-1	comp101059_c0_seq1 Lepidodinium chlorophorum NIES-1868	LA	111	MRSVTVIPLLATVAMLDAE$DPSDKLVDKLVANVLSLDHDADLHDMAFGKPGHVVAPSRSSRASPRLVNGLQFCWKPQPNGLMQVRGVRSTQGAALFVRAVAQEGKSDTSSSTSSSGDHDILVRSARGETVERTPVW	Synechocystis sp. PCC 7509	Y	S (2)	-
UROD	Lepidodinium-2	comp144032_c0_seq1 Lepidodinium chlorophorum NIES-1868	VI	125	MERQPLAMLNAAWVTTRLVPAQTNNFRHGDRHLFLARPTTSSSPSFGGATPQIHKFFALVVGAVISTSLSWKSRGSQASFAVPLSRRGVNIRLGRRRIVSIATPFRRAVVLREVSTSGSIVDDAVPTRSTPAPHDQLLRVARGSHDSGRTPVW	Synechocystis sp. PCC 7509	N	M (5)	NA
UROD	Lepidodinium-3	comp109512_c0_seq1 Lepidodinium chlorophorum NIES-1868	VI	141	MLLWRGRFLELRGSMSKPQLALAESLLHESVPGSVCRDEKFCTRLFLLIGLGVMMMMNRMPDTHSFGQAATTNMALLPRAAGAGTVQLLRGWSPSWCSRWRAASLQIAAPLAPRLSEGWTRGWCAASAPASTPAIADGAASIVLEERVEHFPLCRVAM	Synechocystis sp. PCC 7509	N	M (5)	NA
UROD	Lepidodinium-4	comp13953_c0_seq1 Lepidodinium chlorophorum NIES-1868	VI	199	MPNSTVDRVAPLLQESAPRSARGGRRLIVCCLFICVGLTAFPGSVPSVRGDDWRQRTHIEPAIVLARTDPTTAARAVSLHSWRHGTRVKVAPKAHSLHSPGHRWSLLGIGRGASRSLPLRTVLGVTAEADEFGDAVIPPYGSADPSRQPSASNDEIPGTYKTEEENENLAQVLQLAAAYAAGKSDGEEEDDMFMASPGANETEIMQFPLCRVAMGLKVVAG	Synechocystis sp. PCC 7509	N	- (4)	NA
UROD	Lepidodinium-5	comp67210_c0_seq1 Lepidodinium chlorophorum NIES-1868	VI	171	MPEPRFVLAEPLFRDTVARRARSGGKILTFLSLLIGLGLVTFLGTELFTRGEGRQRISVQEAAVLMGSTPPVAAKTAAVGARLVRGWVNGWCSAWRTIGAQTVELSASRSGERLVSFAASDSAATAAPSGSLGAFGKNAFASSATRRLVLSATSSSATDGARTESSGCEPLKMQLTPQESKLFATLLAVCEHAGLQTTLRAAGGWVRDKLLGLTSHDIDIALDDMGGVQFVEHIKEYLQATRGSALGYVAIVQPNPEQSKHLETAKLSLEGFEIDLVNLRAEDYTEMSRIPTMTFGTPSEDALRRDLTINALFYNLNTELVEDFTGRGMCDLRNGCVRTPLSPRTTLLDDPLRALRAVRFASRFSFTMDLPLLEAIADRDVQTALETKVSRERVGNEVD…	Synechocystis sp. PCC 7509	N	- (5)	NA
UROD	Lepidodinium-6	comp150338_c0_seq1 Lepidodinium chlorophorum NIES-1868	VI	NA	Lack the N-terminal extension or the extension is too short to analyze	Synechocystis sp. PCC 7509	NA	NA
UROD	Lepidodinium-7	comp130613_c0_seq1 Lepidodinium chlorophorum NIES-1868	VI	148	MALAQFAATSPQMPANVLDGTRSAASAAVSRNPSRLARFEATPSGYLLRGMLQGGTAMVAAAVGFGGWAARRRKRDFSTPLRAKHGTRHRSTQILKLQVVPPRIDGQVVAADWISVPNVSDLVQTEDPPDNLREWRLREENELRSTGTPWPAPTNDRLLRAARGEAVDR	Synechocystis sp. PCC 7509	N	M (5)	NA
CPOX	Karenia	0178299624 Karenia brevis Wilson	VI	67	XAAAAATAAAAGAATTAGRKRLRRRGKSRILVAQAQAQAQQVDVQAETLCKESDAPDSMRRRFEAVC	Synechocystis sp. PCC 7509	N	M (3)	NA
CPOX	Lepidodinium-1a	comp186503_c0_seq1 Lepidodinium chlorophorum NIES-1868	LA	NA	NA	Synechocystis sp. PCC 7509	NA	NA	NA
CPOX	Lepidodinium-2	comp44233_c0_seq1 Lepidodinium chlorophorum NIES-1868	LA	142	MCRHFPRSKRRGIPCKCITTVLIAFVALAHAN$ELWEHQLGNHSGHAQKAMGSMVKVFRGSQIYDAYDDSTLGKLGRLQVPTCNPSFLFALPDGLLPRRFPCVWPFRSLLCVMKHEQPNWKKRRYLARGGAEGSVEAALSRRSRSRPIMTGKSPRDNDPSRIFD	Synechocystis sp. PCC 7509	Y	S (2)	-
CPOX	Lepidodinium-3	comp44233_c0_seq2 Lepidodinium chlorophorum NIES-1868	LA	148	MRLVAAGIRHFPRSKRRGIPCKCITTVLIAFVALAHANELWEHQLGNHSGHAQKAMGSMVKVFRGSQIYDAYDDSTLGKLGRLQVPTCNPSFLFALPDGLLPRRFPCVWPFRSLLCVMKHEQPNWKKRRYLARGGAEGSVEAALSRRSRSRPIMTGKSPRDNDPSRIFDDFIT	Synechocystis sp. PCC 7509	N	M (5)	NA
PPOX	Karenia-1	0174085696 Karenia brevis CCMP2229	VI	NA	Lack the N-terminal extension or the extension is too short to analyze	Pseudoanabena sp. SR411	NA	NA	NA
PPOX	Karenia-2	0173913076 Karenia brevis CCMP2229	uncertain	98	MSLAALVLVSLACAGRGSGR$RMRMMPEQVQGRSSEQVETSPKALNSLSSFLLALAPTSGWTTTGHGGQIVLTARPGVVANCWPRGNLAAAVMAEPIEADCLVVGAGISG	Pseudoanabena sp. SR411	Y	M (5)	-
PPOX	Karlodinium	0169395544 Karlodinium micrum CCMP2283	uncertain	118	FAYIAYGCHGRRMQAQLHDRQRQSRTGDVKNHLHSIRDSHLSEQDEELDSFTGFKQLLLGFAASTTGSRRSHGRHFLNSHLDXVQDASCVSCVWQAPLGAGQLSPECEPRACLSRSGATTMSAEQEPL	Pseudoanabena sp. SR411	N	M (5)	NA
PPOX	Lepidodinium-1	comp112996_c0_seq1 Lepidodinium chlorophorum NIES-1868	VI	108	MSLFLLPSAADSTPALRGHALHSSRAVVVAVGVSMEAHASNLAKLDAPHRCGAIQVSAAWALAIGFSLGVGQQRRRAKRSKRSAKSALHVSAAQRGNMVNAKIHPGLRETLDVVVVGSG	Pseudoanabena sp. SR411	N	M (4)	NA
PPOX	Lepidodinium-2	comp21517_c0_seq1 Lepidodinium chlorophorum NIES-1868	LA	85	MYGSIGVVLVVVIVRCRAQAD$DLVNMISARALNASPLRRTDVELTTLGKLGEAAFSPSNGRLHSWSGLSSGFTSKARAVNKGLRTAASTDVDTLVIGAGISG	Pseudoanabena sp. SR411	Y	S (2)	-
PPOX	Lepidodinium-3a	comp24448_c0_seq1 Lepidodinium chlorophorum NIES-1868	VI	NA	NA	Synechocystis sp. PCC 7509	NA	NA	NA
FeCH	Karenia-1	0173708630 Karenia brevis CCMP2229	LA	54	XLRRIGLPHVLVTCAMALVLNRFMSPVPLQQAFVGRLPIPARQALSQSRASASQHHDTGVMIANLGSPEE	Synechocystis sp. PCC 7509	N	S (5)	NA
FeCH	Karenia-2	0173900314 Karenia brevis CCMP2229	LA	NA	Lack the N-terminal extension or the extension is too short to analyze	Synechocystis sp. PCC 7509	NA	NA	NA
FeCH	Karenia-3	0173862386 Karenia brevis CCMP2229	LA	139	XIELNMFKGALAITCLTYLAHGRRVQGRHDAESRTAPTPAHSIAVVDYSEQLHDTRNPLKSFAKLLLESSPAAAFNPSGIGAGPAVGSAIHHGSAIPRDASEGKGCLEDRRIPVIMSTAVKTLLDKDVMSIASKLRRDKKVGVILLNLGGPE	Synechocystis sp. PCC 7509	N	M (3)	NA
FeCH	Karlodinium	0169088058 Karlodinium micrum CCMP2283	LA	143	QVLKERCIASPFCVFAMREAFFALICAQLANSKAIGWXETLVHDAAEDIDGGRRSGLARMLITLNAGVGRRSGNHASLQSSAFGRHPSAALEVASTGTSGCRTNSPVSTAALSPSRETAVLTPTNSDLARGTPANGTDDLGTKKVGVVLLNLGGP	Synechocystis sp. PCC 7509	N	S (5)	NA
FeCH	Lepidodinium-1	comp36906_c0_seq1 Lepidodinium chlorophorum NIES-1868	VI	111	MSVVALIDVASSLVGAAMAI$STTVGQHAKPFCVKVKRVAAAPVSATSTQIAHSWLKTRKTQEANGYRRIAMVGASAVITTAVAIRRQRRRGKCHVAMRSGPPPNSRGKCHTGVILLNIGTPA	Synechocystis sp. PCC 7509	Y	S (2)	Y
FeCH	Lepidodinium-2	comp20534_c0_seq1 Lepidodinium chlorophorum NIES-1868	LA	161	MRNAIINMSVVFLVQVNFNDLAVGSTSNAHSSTTTLISKLVDKLLGVAYESWLRRSADLEETTLEMPGHIAIACHTNLLRPRLRPCALPPSDQGSDDEPIWRQKIRQISRAVDINDKVLRRRIKDLLRKVAQGPSYFALSYTQPATEEGEAKKRTLFIPPKRKTKVVFVQLGSPEA	Synechocystis sp. PCC 7509	N	S (3)	NA
FeCH	Lepidodinium-3	comp115243_c0_seq1 Lepidodinium chlorophorum NIES-1868	LA	71	MIMTGRGCRRFPRKAWLLHALCALIATRMIRWCGSQLFVQQTFTGMPFVPRRQVFMHSKSDALNVNDAHDTGVMIANLGSPE	Synechocystis sp. PCC 7509	N	S (4)
FeCH	Lepidodinium-4	comp121137_c0_seq1 Lepidodinium chlorophorum NIES-1868	LA	70	MMCRYRSICTYLLSSITHVLPVTLLVEHAFAFAPSMRRPSAPARALPKIARATSVMMPSVKSSPPSVKDHLGGVGVLLLNLGGPE	Synechocystis sp. PCC 7509	N	S (1)	NA
aPutative cytosolic protein bPrediction of the signal peptide (SP) in the N-terminal extension (sequences colored in light & dark blue) exmined by SignalP 4.1 Server with the default settings. "Y", SP predicted; "N", no SP predicted. cPredicted intracellular localization based on the analyses of the N-terminal extension (sequences colored in light & dark blue) by TargetP 1.1 Server with the defau…

## Sheet: Chla
protein	sequence name used in Fig. 3	contig number or accession number	predicted evolutionary type	N-terminal length (amino acid residues in blue in the next column)	N-terminal amino acid sequence blue, predicted N-terminal extension (dollar sign; cleaved site predicted by SignalP) red, region matched with the homologous sequence in a cyanobacteium (see the next column)	cyanobacterial seqence compared	SignalP predictiona	TargetP predictionb	ChlroP prediction
MgCH (ChlD)	Karenia	0173861370 Karenia brevis CCMP2229	EA	NA	Lack the N-terminal extension or the extension is too short to analyze	Synechocystis sp. PCC 7509	NA	NA	NA
MgCH (ChlD)	Karlodinium	0169258024 Karlodinium micrum CCMP2283	EA	118	XRAPSYCAFFAVAAHSLASSFRDDMSSKLGFSSNSEQMLHSGPLNPQEALSTMLLALHPGSSSRPLSLRQRPRPKTVAQAIKDAEARLKAIMDAEEEEKKTKQVASFGNMNIGDGPIQFPLAAIVGQEAVKT	Synechocystis sp. PCC 7509	N	S (5)	NA
MgCH (ChlD)	Lepidodinium	comp120718_c0_seq1 Lepidodinium chlorophorum_NIES-1868	LA	185	MGSLALGFSPPRSFLSMLSISPFGFVLALLTLRHAANHIDVRQDKLFSGLVGELVDKSVDIMFDKAFEKSFLHHEDLNETILGVPGLHAIWPSRSLMPGTSELISHGWVRVPVGTANCLPQRARGYHKSLQTMGGRTVHSMRTAAAQDATQEGMLERMTKAALSAKVNLDDPPSNSDGDGDDGWGGKKGGPKGRVLPLSMIVGND	Synechocystis sp. PCC 7509	N	S (5)	NA
MgCH (ChlH)	Karenia-1	0173791114 Karenia brevis CCMP2229	EA	85	XALLLMACVGQARRLQPLSEPNSLDTLDALEAFAAALQTHDAESAFNLCGPGAPCHVGKPAIAGSRPTVLNRQSGLTAVRAQSPSMVAAPTGMFTQSNPE	Synechocystis sp. PCC 7509	N	- (5)	NA
MgCH (ChlH)	Karenia-2	0173923170 Karenia brevis CCMP2229	LA		Lack the N-terminal extension or the extension is too short to analyze	Synechocystis sp. PCC 7509	NA	NA	NA
MgCH (ChlH)	Karlodinium-1	0169181396 Karlodinium micrum CCMP2283	EA	50	XMILLNLNPALSSRIASAPAKHKSKLAVNDNDHRPAATIRAHSPAMQGAGLYTQSKPQDRLVKPENI	Synechocystis sp. PCC 7509	N	M (5)	NA
MgCH (ChlH)	Karlodinium-2	0169359022 Karlodinium micrum CCMP2283	LA	165	XGIETLRRRQNQVALHSSGDSHAEGSGSLCLDDQPSSSKPFATFLLAVAVPSRLCASSGRSDAITYANRRIFERSPCFRNCSPRMSRMGESILEEARTLDRQAGHTVDGKRIVLITGFESFNVKLYKDAAANIARRCPGVELHVFSDRDIASRRLDVEXRYMVLTFFLEXLLFDFDQ	Synechocystis sp. PCC 7509	N	M (5)	NA
MgCH (ChlH)	Lepidodinium	comp96340_c0_seq1 Lepidodinium chlorophorum NIES-1868	LA	124	MDCYSSLDHGVPVPRKRTRCSWGHLILLAAGACALMLFLGMSFSPRVQQMDSFQTLNLAVRAAALQSAKGKMPSSGHQPAPYSARSVLHQTSPLGRRYTSIVKASQRAATATVEKVDINMPAGGMFTQTKPED	Synechocystis sp. PCC 7509	N	- (5)	NA
MgPMT	Karenia	0173758408 Karenia brevis CCMP2229	EA	194	MRKVALMLTCLACAGQSRRVSRAADHLQSTPDAEGETGRLKTLATLFMAWSPVSAF$NLHTSGVRPSMGNPAHAVSEPVVLDGEFAYHLPPYLKTPTMRKVALMLTCLACAGQSRRVSRAADHLQSTPDAEGETGRLKTLATLFMAWSPVSAFNLHTSGVRPSMGNPAHAVSEPVVLDGEFAYHLPPSRAGMTPAMQAVDDK	Synechocystis sp. PCC 7509	Y	M (4)	-
MgPMT	Karlodinium	0169310134 Karlodinium micrum CCMP2283	EA	NA	Lack the N-terminal extension or the extension is too short to analyze	Synechocystis sp. PCC 7509	NA	NA	NA
MgPMT	Lepidodinium	comp85011_c0_seq1 Lepidodinium chlorophorum NIES-1868	EA	131	MRGATLTILLVAASAD$KLVDELVAILVDRFDNFPFLDVDLNSAALGSPGHSASPHRINSGRAAYGPQSRSLAQRNLVLPATRIDVTTKALGGLENGELIAAVGGAAALGSAALVLTDPSKRRESMTSAAGGDEMESVKNYFNTD	Synechocystis sp. PCC 7509	Y	S (2)	-
POR	Karenia-1	0174002120 Karenia brevis CCMP2229	uncertain	95	MRIITLLLACLAGAGYCR$RVKMETKDFGDDPIEVSDGLATLLHTLNPASGYNGPQPPPMAKAPWEKLVGRAAEAVAAVSDAVSVRPAEQASKFGNKKLAVITGTSSG	Synechocystis sp. PCC 7509	Y	S (3)	-
POR	Karenia-2	0173999550 Karenia brevis CCMP2229	EA	120	MCPIALLLAFLACGSHAF$RMQRRSDQSSPSQSLQELLLALDAVSAFNPSSPALSARAGKRALPVMTATLKRPGVSKETKRPQDALGLNRGAQEATSAKGNVKIYKGREIPTPAGGLRVGTRQVVVITGASS	Synechocystis sp. PCC 7509	Y	S (3)	Y
POR	Karlodinium-1	0169102736 Karlodinium micrum CCMP2283	uncertain	58	MRDVVSALFNAICIACTIRLTSAD$DXAAAESQLLGASGGSKALSSLLFNFGKVSKFGDKKLVVVTGTSSG	Synechocystis sp. PCC 7509	Y	S (4)	-
POR	Karlodinium-2	0169198464 Karlodinium micrum CCMP2283	EA	113	MPLLTSRMLGFACVVLGLSVDRAMAA$LRQEKESLATVLLAFRPRAPLRNAKSASPRMNAAVALPKKPEVKNVIKGNTREESVGKELAKHLKESERSYQGKEIPKIAGGLKIGTRRIVVITGASAGL	Synechocystis sp. PCC 7509	Y	S (2)	-
POR	Karlodinium-3	0169076352 Karlodinium micrum CCMP2283	EA	47	MNVILETPRRLLDLLKRKPSPSSEETSERLYTGSELPKVIGGVKIGTRRIVVVTGASSGL	Synechocystis sp. PCC 7509	N	- (3)	NA
POR	Lepidodinium-1	comp29332_c0_seq1 Lepidodinium chlorophorum NIES-1868	VI	72	MHADPMAHILCLSLFLLRAAQGQ$KIQKSWGKVNAPVAAVTQQIPKPKIKSESPLLTNFFKFGKSSKFGDKKLVVITGPSSGL	Synechocystis sp. PCC 7509	Y	S (2)	-
POR	Lepidodinium-2	comp104830_c0_seq1 Lepidodinium chlorophorum NIES-1868	LA	126	MAMCKTMANIILLFVVWAHGAEER$IVNRLVNTLVGDLVNQSIRHDDIENATLGMLEHLANPLRASLTRAGPRTFTQQPLPHTTVRECASPWAQSSPQSRREATRMAARAGSAHAVRAATKTRSQLKTIVITGASSGLG	Synechocystis sp. PCC 7509	Y	S (1)	-
N-DVR	Karenia	0174088982 Karenia brevis CCMP2229	LA	57	YLACVGQGRRVQTSDARVHGSRRPMSVLTTLLLARDPVSAFQPASPATRQVLNRQGRFRHRSPVMEFESGVTCTKEKVVIVGATGY	Synechococcus sp. MIT S9508	N	M (2)	NA
N-DVR	Karlodinium	0169202308 Karlodinium micrum CCMP2283	LA	117	XWLLNLQEIHADMLIHMSRICFAIVALSCVLHARRVKTSSENTWYQSELARHDRVEDRVNAGVLHDPEHPLASILLAHSPAVSSSSGRRLKPFPNRVWQRTSPVSMEFESGKSCTGEKVVIVGATGYIG	Synechococcus sp. MIT S9508	N	- (2)	NA
N-DVR	Lepidodinium	comp25143_c0_seq1 Lepidodinium chlorophorum NIES-1868	uncertain	91	MSARGALKVWLILIFLQRHTRAD$ISDAGITGVQPGTLAIPRGRQPTSLKNYRWEQHFASRTRAAREHHDARKHQWLSNMPKARLAAAGSQQERIAAIKAVSSDG	Synechococcus sp. MIT S9508	Y	S (1)	-
F-DVR	Karenia	0173927754 Karenia brevis CCMP2229	EA	58	XLTFVGQDLDPAVAYNPVNPRAHSQAKVFLRRRDRLGHCSPILMGPLEPITGPWPDAFPAKDLCSNCGLC	Synechocystis sp. PCC 7509	N	- (2)	NA
F-DVR	Lepidodinium	comp137209_c0_seq1 Lepidodinium chlorophorum NIES-1868	LA	105	MFDRNIGLAEPLLIEARLPSSWCCAKICILLFLCSILQFLDLSVLLPYSSHGLSHDLAAQGPAIITASRIQSLPATFKYWLHPRWGVERGPPWSSSVKVSAYDWRENAKPIKEG	Synechocystis sp. PCC 7509	N	- (5)	NA
CS	Karenia	0114784834 Karenia brevis Wilson	EA	90	MHKIVLVLASLACAGHGR$RVKLSTESQDPSKVAQPNRIANAKSTGKQSSALAALLLASNPTAGFKSLGSAGRLAVGSPTLSRLRPAVSPLMQTEPKAAETNK	Synechocystis sp. PCC 7509	Y	M (5)	Y
CS	Karlodinium	0169097534 Karlodinium micrum CCMP2283	EA	NA	Lack the N-terminal extension or the extension is too short to analyze	Synechocystis sp. PCC 7509	NA	NA	NA
CS	Lepidodinium-1	comp198554_c0_seq1 Lepidodinium chlorophorum NIES-1868	LA	NA	Lack the N-terminal extension or the extension is too short to analyze	Synechocystis sp. PCC 7509	NA	NA	NA
CS	Lepidodinium-2	comp104395_c0_seq1 Lepidodinium chlorophorum NIES-1868	LA	223	MRGVTLLTVVCSIVHTGAE$GPTYESGGNLFDPFKDRKIKASPARGADLDNTTLGKSSPLAASSSHVSADVAALRPQVALVRPFRASPRPWAQQSPAIEARAGTSSSALATQASRTRSSSALAGVLAPRRATGSGSLLGGAFYEFRGIQMESVMRGLRSPDVVRAVRDPANRELIDPSRSLKFAAWEELDQPMFGRSEQLKRCHQQMNNQCPVSSSMSDVEDSASKECASALGEARERAASRAPLAHKSAPPSRMMVLAEKGGKESDAGARQL	Synechocystis sp. PCC 7509	Y	S (3)	-
aPrediction of the signal peptide (SP) in the N-terminal extension (sequences colored in light & dark blue) exmined by SignalP 4.1 Server with the default settings. "Y", SP predicted; "N", no SP predicted. bPredicted intracellular localization based on the analyses of the N-terminal extension (sequences colored in light & dark blue) by TargetP 1.1 Server with the default settings. "S", secretory …

## Sheet: IPP
protein	sequence name used in Fig. 4	contig number or accession number	predicted evolutionary type	N-terminal length (amino acid residues in blue in the next column)	N-terminal amino acid sequence blue, predicted N-terminal extension (dollar sign; cleaved site predicted by SignalP) red, region matched with the homologous sequence in a cyanobacteium (see the next column)	cyanobacterial seqence compared	SignalP predictiona	TargetP predictionb	ChlroP prediction
DXS	Karenia	0178117440 Karenia brevis Wilson	VI	115	MYKISLLLACLACAGQGR$RVQSSQGGSTPCSESTAGLATLLRNITATSAFKGSGPAARSSADNPTLAARRPVAPNRLDRRVPAISMGPEDGEKAKISGTFPPRATPLLDSLNDDGPQKMRSMDVEQL	Synechocystis sp. PCC 7509	Y	S (4)	Y
DXS	Karlodinium	0169082592 Karlodinium micrum CCMP2283	EA	67	XGYGRRHQTRIGQQDQEESRSKGSAHPLQTLSTLMLISRGFPTQRRIQSRVSSRPQVAMEFDAGPRTTPLLDQVTYPQDLRSFSINELKQ	Synechocystis sp. PCC 7509	N	- (4)	NA
DXS	Lepidodinium-1	comp18684_c0_seq1 Lepidodinium chlorophorum NIES-1868	VI	170	WSINSCTICLCRRLDKMACNEASDCKRPPRQHSRALVLAAGCGCSAGAIGLWSRCGQQVQQAQHRAFLSPNARLQSRHTGEVQQRAIPAQSGGHRASPSSDSRLATFIANGAVAATAAMFAIRSRRFSRRHIRRQASEARSADSSKLDTPAQGHFPPMPTPLLDSLNNEGPEGIRSMSIQ	Synechocystis sp. PCC 7509	N	- (3)	NA
DXS	Lepidodinium-2	comp57335_c0_seq1 Lepidodinium chlorophorum NIES-1868	VI	159	VDIGPAAITGTLFGRSFHTILRLKVPSGKKHRVMRSAVLAVLLLVVKDFAVGNVLDAKHVLVDRLMDRLFDQGLEAWPLHFTELYNTSLARLGVSSSVLQHRLAIGATGVTHSSKASMESLRCPPMRATSLSPEQKPPFTRGTFPARPTPLLDSLNDEGPQALHSMTNEELQQ	Synechocystis sp. PCC 7509	N	- (4)	NA
DXR	Karenia	0114735228 Karenia brevis Wilson	VI	137	IACHALSGLLNLAMPSAMRKIALLLGCLACAGHGK$RVQTPGSKLQSALRAEGQEPLEKLASLLQSFDSQAAFALTGSRHPLGSAASLSNSPVASLNAGGRVGPNVLFMSASEGSSWAKGRNLVGTNTAERSNVVPVEKSITILGSTGSIGTQTLDI	Synechocystis sp. PCC 7509	Y	- (5)	-
DXR	Karlodinium	0169122770 Karlodinium micrum CCMP2283	VI	100	MQGLPESNVLTQRGTDRDRSVSVPLKSLAEVLLAVASNFPAHRLRTEGKSSSLVGRHHVQLLRAGCNGVAMTASPESSWAKGRNLVGTNTAQRSNVVPVEKKITILGSTGSIGTQTLDI	Synechocystis sp. PCC 7509	N	- (3)	NA
DXR	Lepidodinium-1	comp117701_c0_seq1 Lepidodinium chlorophorum NIES-1868	VI	150	MADDHMYYQIASGVGVDFQPASVRRRFPLGAALLFGFSVALVCVLAIVSRPMEHRSTAAASTRLVDSPLVSKMTKLSGKPQLGMTASLTSGRSVAPGASWPSLWSKLRGVANERHHKPVYLCHAAQSSWECGRNLVATNTARDSNDPPVKKKIAILGSTGSIGTQTLDI	Synechocystis sp. PCC 7509	N	- (3)	NA
DXR	Lepidodinium-2	comp116845_c0_seq1 Lepidodinium chlorophorum NIES-1868	VI	125	MELASLSTARLGAAFSLAGARDGKAVVRTNALAGATHMGRPSLKARVAAPDDTHRQALATCSLFSSSGGAALLAMVAGAAAGSRSKARGGKRRAISLQAEGSSWAQGRNLVGTNTLEKSNEPPIDKQISILGSTGSIGTQTLDI	Synechocystis sp. PCC 7509	N	- (5)	NA
IspD	Karenia	0174195266 Karenia brevis CCMP2229	LA	141	MCKIALLLASLVCVGHGRAQ$SSSGRFHFKPAAESKKSLRLLNSVRTSHSFTGSTKSRDHESVNTVLNPLKVVSMFFLALKPPAFNPSGVVMPWTRSTTSSGLNPRALSSSIKSLNSKLELGARARTFMEEAASPVDTGSVAFVLLAGGSGKRMGA	Synechococcus sp. WH 7805	Y	S (4)	Y
IspD	Karlodinium	0169274054 Karlodinium micrum CCMP2283	VI	NA	Lack the N-terminal extension or the extension is too short to analyze	Leptolyngbya sp. PCC 6406	NA	NA	NA
IspD	Lepidodinium-1	comp105386_c0_seq1 Lepidodinium chlorophorum NIES-1868	LA	134	MACFNVLIWRNLIVSAYTA$ELATNRGGDGQPPGFHYADLDGTTLGKHGHIVVSPRGLPHAPSPVYPDSSHLPFLFLRPTVSPQQILGDVAPAQTDYPSHAHGKTMQSREVQVMALPTRASSSKVVPKNVGVVLLAGGKGTRM	Synechocystis sp. PCC 7509	Y	S (3)	-
IspD	Lepidodinium-2	comp140699_c0_seq1 Lepidodinium chlorophorum NIES-1868	VI	130	MSRNALRFGATRHGGRRLSAASKIKGAFVAILLAFVSRLRIIPPLSFAASSAPSLLHKTRWDQAVKVCGFHGKPGSGCMAGASSSATIAFAGAAVAATITIATRGKCNKVASHAACRAALDEPSAAATVGVVLLSAGVGKRM	Synechocystis sp. PCC 7509	N	M (2)	NA
IspE	Karenia-1	comp89287_c0_seq1 Karenia brevis	EA	96	ALVVLVAYLACPAQGAGF$EDLQSNRRGEIPKSLKTLIKFLLGSSKTTAGWQLSGQGCRHIAHDLRRPGAGLKFCVTSSGLDKVPYSEVYGDTPPALSLSAPCKINLFLRI	Synechocystis sp. PCC 7509	Y	S (3)	-
IspE	Karenia-2	comp129272_c1_seq1 Karenia brevis	VI	113	MCCWALAVRLQLCILVDILVHAEAF$CPSWHSELVRPQRCTSLQPQRPIARAASGEPNITSHPLALGFFAGCALATIGSARGRRSQSAAARLAKGVHAARQATPVSTEHGSALKLFSPAKINLFLR	Synechocystis sp. PCC 7509	Y	S (1)	-
IspE	Karlodinium	comp176232_c0_seq1 Karlodinium micrum	VI	84	MATSVWRSWMLVALVSMLSIAHT$FVPPINHGLRVETSSHMRLGQLLLATSRVSPYVERNLQRQVTRGANRVTKVTSGATDIAEGRSLHLFSPAKVNLFL	Synechocystis sp. PCC 7509	Y	S (1)	-
IspE	Lepidodinium-1	CCC15094 Lepidodinium chlorophorum	VI	38	MLGLVAAQRRRPRKCRMRHGNRLRHQSLVERAADPQEGKSLQLFSPAKVNLFL	Synechocystis sp. PCC 7509	N	M (3)	NA
IspE	Lepidodinium-2	comp47335_c0_seq1 Lepidodinium chlorophorum NIES-1868	VI	131	MRSITRVVLLALFVWGCAKE$GIVDKMVDKMLDKMVRSFFDAALGAMPIPQAYVNHEKRIALATRLVNHGGLPPRAQAPLRVDQRSIHVGVASPWSSHTSPLGTRVMSGRDNRLEAVEGTALPAPAVKADGATLTLFSPAKVNLFL	Synechocystis sp. PCC 7509	Y	S (1)	-
IspF	Karenia-1	0173950708 Karenia brevis CCMP2229	EA	101	SSPLAMHVITVMLAALACESHAR$RMHTTRDARLQSHRAAALAHPAHRLAGLLLALDPAAGWHIFGLGHGRGKAPFPSYCSQRQGVSRCRQIHALATAPEPAMRIGHGYDIH	Synechocystis sp. PCC 7509	Y	S (2)	-
IspF	Karenia-2	0114855984 Karenia brevis Wilson	VI	76	XGNDYMAGRKVLVDLRAGFKRKPASLDWTAEATHWNQDRSGHCCFLEGPSSQPCRQIRKISTNSKNYDESEWIAEPSVRIGHGFDIH	Synechocystis sp. PCC 7509	N	- (3)	NA
IspF	Karlodinium	0169223484 Karlodinium micrum CCMP2283	VI	115	MAATHQPPLVGGIGILLNRFQRDXNNIDGVLGSKTVMLSDSAFMPRGLDSLSSLLLALRPMATFTGNSDGHVDSRRPFSAPLEAGIRRLRYRDAVSSAEATGEDQDSLNWDAEPPIRIGHGFDIH	Synechocystis sp. PCC 7509	N	- (4)	NA
IspF	Lepidodinium-1	comp109737_c0_seq1 Lepidodinium chlorophorum NIES-1868	VI	147	MASTDMLGYVQVRDELTGNTSRTRRQALSIGLAVLVISLMVVWNGIAPWALLSLSVSCQPRVQIARAYRSGIDTLAVWPSMQQRASGESIQRPGFHFTKSQSVQEGAQRKFLLNKRSTQQIRKASTSELVGLQECENNASGWDVEPLMRIGHGFDIH	Synechocystis sp. PCC 7509	N	- (3)	NA
IspF	Lepidodinium-2	comp84031_c0_seq1 Lepidodinium chlorophorum NIES-1868	VI	116	MFDSTAFLAASRDGLASPRLRLAPEVGLRPVIEGASLAHTYDAIGFLQVSMLLGVCGLARAVKRRRDPRFGAARTLARAQELRVGDLGEDAGESFFPTTSEQTVEANGEVLPSDPLLRIGHGYDIH	Synechocystis sp. PCC 7509	N	- (5)	NA
IspG	Karenia	0173636972 Karenia brevis CCMP2229	VI	108	XMSTRTISAFMLSGGDAAKANKPVLDRPGYHLRSSVPVAAAARPSAAGSSTLGSGAARALVAGALATLWAQLVRGQRRRSGPSSRSSNCRVAVARSAIPAGGYCETVETCTRRKTRSVNVG	Synechocystis sp. PCC 7509	N	- (5)	NA
IspG	Karlodinium	0169104574 Karlodinium micrum CCMP2283	VI	139	MSSRKLILMFLVLAKTHFAG$RLWRDQESNAASESAGASKVLASLLLGRIPTVNSQSSMARLPAMRTTRQMMRPSLSAPCSRPYRQGRRSPSAAMQERASSASMEVSSPVKEKEKVAAVTSLISDELALPLPPGGYCDSSSTSTRRKTRTV	Synechocystis sp. PCC 7509	Y	S (3)	Y
IspG	Lepidodinium-1	comp95833_c0_seq1 Lepidodinium chlorophorum NIES-1868	VI	127	MFGAPLSQVFLMPDGGRSVGTARNPTNAIFPRAAVNGARMLEDQSKPSPSQTTVFASSAVVAIASLAMRAQKRRQRQLMRHARKLHILREAPVLAPEVKSEKSIGVDLSSEPSLPAGGYCEAVERLVRRKTRTVKIGSVNIG	Synechocystis sp. PCC 7509	N	M (4)	NA
IspG	Lepidodinium-2	comp110402_c0_seq1 Lepidodinium chlorophorum NIES-1868	VI	124	MKIQAHLVMRRVAVTILLAIVAQAH$DKEPMDELLDTLVDELFVPDRHGMQFHHALMGNTTLGAHGRLASQAALGHSMLSSASSKQPLPCRGLLSGRHSLATRRDSFPTCAVPQGVYCEQLNECIRRPTRTVTIG	Synechocystis sp. PCC 7509	Y	S (3)	-
IspH	Karenia-1	0173789044 Karenia brevis CCMP2229	EA	91	MNVECGEACIGRMLRFAQYRNACAKEAEALASPLQAAHPAAAWSSPGAGRINGLLPNRGTRLDTLRASAPVAEGSEPMPGVVPLEKITPGSLDKRAERRRIMAS	Synechocystis sp. PCC 7509	N	- (3)	NA
IspH	Karenia-2	0173843192 Karenia brevis CCMP2229	LA	147	XLKLLASIGFGNMYRIAQLLFLLACAGHGRRMQNSLKSSQDNQEPLNTFDINLGDHSDVEVEQSSTLDRATGEFPAGTAFTMLLLALTPAAAFVVNPLASGKRVPRDSTLHSSTVLDVKRQGDVSQPAPVMSTATVERKTGKRFSRGRELRQKLLSSKNHNRQGF	Synechocystis sp. PCC 7509	N	M (4)	NA
IspH	Karenia-3	0174063494 Karenia brevis CCMP2229	VI	100	XSSKAALELNRSPISMANVPGVLRQETSMRAAGHQGSVQNNAQQLWATSGAAAALAGAAAFAAAQLLASRRPRSGRQLTSTQRHVTETKVTPLPTVDRNATKDLRKDFQRSDQY	Synechocystis sp. PCC 7509	N	M (5)	NA
IspH	Karlodinium	0169356754 Karlodinium micrum CCMP2283	EA	77	XDLFIAVWLACGPSQVSTRSRQPLEHSSQSSQELATLFLSALTPQSRSRARSPVLSALKTPTDLEGVVTLKKIEPGTLDKTKERKRIM	Synechocystis sp. PCC 7509	N	S (5)	NA
IspH	Lepidodinium-1	comp91619_c0_seq1 Lepidodinium chlorophorum NIES-1868	VI	116b	MSADMLSQAFLAAGGGPLRKAYGGVHPSQAVAPAAVAIGAEVSKTSGIDDGYFQGTSNVAAMLLLGTGSLAARAAGRRRAQKRQSRQHRSSLVVVAGVDTEAAVQTTPIPIIDRSTTKAFRRNLMSSDKY	Synechocystis sp. PCC 7509	N	M (5)	NA
IspH	Lepidodinium-2	comp108906_c0_seq1 Lepidodinium chlorophorum NIES-1868	VI	169b	MQTMPSVIVITLLALPVAGHAE$ELVASGGNSAQDFIDQLVDSFSEELVDRARQDHISPDTNLDNVTLAKTYQGSSLRPQYTRLPVSTVFVPPLARSVPQTLASSRAHGSQPQRALNVLRAIQRPGSSCSGSALHAMSVIAGAVKEAGRRKTIQRATAQGTKLPELDPATTKTFRRDFSRS	Synechocystis sp. PCC 7509	Y	S (2)	-
aPrediction of the signal peptide (SP) in the N-terminal extension (sequences colored in light & dark blue) exmined by SignalP 4.1 Server with the default settings. "Y", SP predicted; "N", no SP predicted. bPredicted intracellular localization based on the analyses of the N-terminal extension (sequences colored in light & dark blue) by TargetP 1.1 Server with the default settings. "S", secretory …
